# Supplementary material for: Concentration- and Time-Dependent Dietary Exposure to Graphene Oxide and Silver Nanoparticles: Effects on Food Consumption and Assimilation, Digestive Enzyme Activities, and Body Mass in Acheta domesticus
Source: Insects. 2024 Jan 29;15(2):89. doi: 10.3390/insects15020089 (PMC10888715; doi:10.3390/insects15020089)
Supplement: Supplementary file 1 [file insects-15-00089-s001.zip]

Archive with 1 entries (1 files):
- insects-2814266-supplementary.pdf
